# Supplementary material for: Long-Term Residual Infection as a Source of Bovine Tuberculosis Reemergence: A Phylogenetic and Epidemiological Investigation of Recurrent Outbreaks
Source: Transbound Emerg Dis. 2025 Nov 7;2025:2446811. doi: 10.1155/tbed/2446811 (PMC12618125; doi:10.1155/tbed/2446811)
Supplement: Supporting Information 1 — Supporting Information S1: List of SNPs identified among Mycobacterium bovis isolates. [file 2446811.f1.xlsx]

## Sheet: Sheet1
ID	Sequence ID NBCI Bioproject PRJNA384785	NC_002945.4:3155129	NC_002945.4:3181480	NC_002945.4:3231477	NC_002945.4:4056291	NC_002945.4:4141898	NC_002945.4:4346075	NC_002945.4:2431949	NC_002945.4:108976	NC_002945.4:308419	NC_002945.4:357479	NC_002945.4:413248	NC_002945.4:509576	NC_002945.4:666167	NC_002945.4:680747	NC_002945.4:1561434	NC_002945.4:1662404	NC_002945.4:1693474	NC_002945.4:2054578	NC_002945.4:2065420	NC_002945.4:2371810	NC_002945.4:2384766	NC_002945.4:2785763	NC_002945.4:2964478	NC_002945.4:3051858	NC_002945.4:3067996	NC_002945.4:3212493	NC_002945.4:3299570	NC_002945.4:3730158	NC_002945.4:4137330	NC_002945.4:4254874	NC_002945.4:1885330	NC_002945.4:1745035	NC_002945.4:1826492	NC_002945.4:2756707	NC_002945.4:3084197	NC_002945.4:3671473	NC_002945.4:4230146	NC_002945.4:1257586	NC_002945.4:2565267	NC_002945.4:3377994	NC_002945.4:3643203	NC_002945.4:4083356	NC_002945.4:2267298	NC_002945.4:3990009	NC_002945.4:33314	NC_002945.4:20977	NC_002945.4:1723014	NC_002945.4:2123912
Root	M. bovis AF2122/97	G	A	G	G	T	G	T	C	C	G	A	C	A	G	C	C	T	C	T	A	A	C	C	C	G	G	C	G	G	A	T	T	G	G	C	C	G	C	C	A	C	G	A	A	C	C	C	T
Outgroup	17-010561-26_09_Cattle_ES	A	G	C	A	C	A	C	T	T	A	G	T	G	A	T	T	C	T	C	G	C	A	T	T	A	A	T	A	C	G	T	T	G	G	C	C	G	C	C	A	C	G	A	A	C	C	C	T
B	17-010561-8_09_Cattle_ES	A	G	C	A	C	A	C	C	C	G	A	C	A	G	C	C	T	C	T	A	A	C	C	C	G	G	C	G	G	A	G	G	A	A	A	T	A	T	T	G	T	C	A	A	C	C	C	T
A1	17-010561-32_09_Cattle_ES	A	G	C	A	C	A	C	C	C	G	A	C	A	G	C	C	T	C	T	A	A	C	C	C	G	G	C	G	G	A	G	G	A	A	A	T	A	C	C	A	C	G	C	G	T	C	C	T
A2	17-010561-7_09_Cattle_ES	A	G	C	A	C	A	C	C	C	G	A	C	A	G	C	C	T	C	T	A	A	C	C	C	G	G	C	G	G	A	G	G	A	A	A	T	A	C	C	A	C	G	C	G	C	C	C	T
AG	17-010561-33_09_Cattle_ES	A	G	C	A	C	A	C	C	C	G	A	C	A	G	C	C	T	C	T	A	A	C	C	C	G	G	C	G	G	A	G	G	A	A	A	T	A	C	C	A	C	G	A	A	C	G	G	A
D	21-026826-C-016-21-28_2021_Cattle_ES	A	G	C	A	C	A	C	C	C	G	A	C	A	G	C	C	T	C	T	A	A	C	C	C	G	G	C	G	G	A	G	G	A	A	A	T	A	C	C	A	C	G	A	A	C	G	G	A
C	17-010561-31_09_Cattle_ES	A	G	C	A	C	A	C	C	C	G	A	C	A	G	C	C	T	C	T	A	A	C	C	C	G	G	C	G	G	A	G	G	A	A	A	T	A	C	C	A	C	G	A	A	C	G	G	A
E	22-031890-C-046-21-3	A	G	C	A	C	A	T	C	C	G	A	C	A	G	C	C	T	C	T	A	A	C	C	C	G	G	C	G	G	A	G	G	A	A	A	T	A	C	C	A	C	G	A	A	C	G	G	A
wb1	21-026826-C-057-20-29_2020_Wild_boar_ES	A	G	C	A	C	A	T	C	C	G	A	C	A	G	C	C	T	C	T	A	A	C	C	C	G	G	C	G	G	A	G	G	A	A	A	T	A	C	C	A	C	G	A	A	C	G	G	A
A4	21-026826-C-020-21-30_2021_Cattle_ES	A	G	C	A	C	A	T	C	C	G	A	C	A	G	C	C	T	C	T	A	A	C	C	C	G	G	C	G	G	A	G	G	A	A	A	T	A	C	C	A	C	G	A	A	C	G	G	A
A5	22-031890-C-041-21-1	A	G	C	A	C	A	T	C	C	G	A	C	A	G	C	C	T	C	T	A	A	C	C	C	G	G	C	G	G	A	G	G	A	A	A	T	A	C	C	A	C	G	A	A	C	G	G	A
A6	22-031890-C-041-21-4	A	G	C	A	C	A	T	C	C	G	A	C	A	G	C	C	T	C	T	A	A	C	C	C	G	G	C	G	G	A	G	G	A	A	A	T	A	C	C	A	C	G	A	A	C	G	G	A
A7	22-031890-C-041-21-5	A	G	C	A	C	A	T	C	C	G	A	C	A	G	C	C	T	C	T	A	A	C	C	C	G	G	C	G	G	A	G	G	A	A	A	T	A	C	C	A	C	G	A	A	C	G	G	A
A3	22-031890-C-041-21-3	A	G	C	A	C	A	T	C	C	G	A	C	A	G	C	C	T	C	T	A	A	C	C	C	G	G	C	G	G	A	G	G	A	A	A	T	A	C	C	A	C	G	A	A	C	G	G	A
wb2	23-022998-C-055-22-12	A	G	C	A	C	A	N	C	C	G	A	C	A	G	C	C	T	C	T	A	A	C	C	C	G	G	C	G	G	A	G	G	A	A	A	T	A	C	C	A	C	G	A	A	C	G	G	A
	MQ	57.2727	59.9333	60	60	59.8667	60	60	60	60	60	60	60	60	60	60	60	60	60	60	60	60	60	60	60	60	60	60	60	60	60	58.2	60	59.9286	60	59.9286	60	60	60	60	60	60	60	60	60	60	59.8182	60	59.9091
	annotation	GCC->GCT, unlisted gene:A744A, BQ2027_IS1539, silent mutation	TCG->CCG, unlisted gene:S383P, possible d-amino acid aminohydrolase (d-amino acid hydrolase), nonsynonymous	GGT->GCT, ppsE:G919A, PHENOLPTHIOCEROL SYNTHESIS TYPE-I POLYKETIDE SYNTHASE PPSE, nonsynonymous	CCG->CTG, unlisted gene:P209L, POSSIBLE MEMBRANE-ANCHORED THIOREDOXIN-LIKE PROTEIN (THIOL-DISULFIDE INTERCHANGE RELATED PROTEIN), nonsynonymous	TAT->CAT, tyrA:Y258H, PREPHENATE DEHYDROGENASE TYRA (PDH) (HYDROXYPHENYLPYRUVATE SYNTHASE), nonsynonymous	GCT->GTT, gid:A167V, PROBABLE GLUCOSE-INHIBITED DIVISION PROTEIN B GID, nonsynonymous	ACT->ACC, unlisted gene:T115T, HYPOTHETICAL PROTEIN, silent mutation	GCG->GTG, fadD10:A262V, POSSIBLE FATTY-ACID-COA LIGASE FADD10 (FATTY-ACID-COA SYNTHETASE) (FATTY-ACID-COA SYNTHASE), nonsynonymous	position not annotated	GGA->AGA, ecce3:G200R, esx conserved component ecce3. esx-3 type vii secretion system protein. probable transmembrane protein., nonsynonymous	ACC->GCC, iniA:T461A, ISONIAZID INDUCTIBLE GENE PROTEIN INIA, nonsynonymous	position not annotated	position not annotated	CCG->CCA, unlisted gene:P92P, POSSIBLE CONSERVED EXPORTED PROTEIN, silent mutation	GGC->GGT, carB:G1082G, PROBABLE CARBAMOYL-PHOSPHATE SYNTHASE LARGE CHAIN CARB (Carbamoyl-phosphate synthetase ammonia chain), silent mutation	CAC->CAT, unlisted gene:H198H, PROBABLE MACROLIDE-TRANSPORT ATP-BINDING PROTEIN ABC TRANSPORTER, silent mutation	TTC->CTC, unlisted gene:F144L, Protein involved in biosynthesis of mitomycin antibiotics/polyketide fumonisin, nonsynonymous	GCC->GCT, unlisted gene:A40A, POSSIBLE FLAVOPROTEIN, silent mutation	AGT->AGC, unlisted gene:S282S, UPF0749 protein Rv1823, silent mutation	ACC->GCC, unlisted gene:T237A, CONSERVED HYPOTHETICAL PROTEIN, nonsynonymous	CCT->CCG, TB18.6:P124P, Phospholipid-binding protein, silent mutation	TTG->TTT, fadE19:L119F, POSSIBLE ACYL-COA DEHYDROGENASE FADE19 (MMGC), nonsynonymous	GCG->GCA, unlisted gene:A203A, antibiotic-transport integral membrane leucine and alanine and valine rich protein abc transporter, silent mutation	GAG->GAA, gpsI:E567E, BIFUNCTIONAL PROTEIN POLYRIBONUCLEOTIDE NUCLEOTIDYLTRANSFERASE GPSI: GUANOSINE PENTAPHOSPHATE SYNTHETASE + POLYRIBONUCLEOTIDE NUCLEOTIDYLTRANSFERASE (POLYNUCLEOTIDE PHOSPHORYLASE) (PNPASE), silent mutation	TCC->TCT, unlisted gene:S91S, lipid metabolism, silent mutation	GGC->GAC, ppsB:G146D, PHENOLPTHIOCEROL SYNTHESIS TYPE-I POLYKETIDE SYNTHASE PPSB, nonsynonymous	CAG->CAA, gpdA2:Q134Q, PROBABLE GLYCEROL-3-PHOSPHATE DEHYDROGENASE [NAD(P)+] GPDA2 (NAD(P)H-DEPENDENT GLYCEROL-3-PHOSPHATE DEHYDROGENASE), silent mutation	CGG->CGA, unlisted gene:R292R, POSSIBLE OXIDOREDUCTASE, silent mutation	position not annotated	TAC->TGC, unlisted gene:Y87C, BQ2027_IS1608'-2, nonsynonymous	position not annotated	GCT->GCG, plsB1:A389A, Possible acyltransferase plsB1, silent mutation	GGC->GGT, unlisted gene:G38G, HYPOTHETICAL PROTEIN, silent mutation	CCC->CTC, unlisted gene:P158L, Single-stranded DNA-binding protein, nonsynonymous	GTG->GTT, unlisted gene:V118V, repeat_region, product_unknown, silent mutation	CAT->TAT, unlisted gene:H126Y, HYPOTHETICAL PROTEIN [SECOND PART], nonsynonymous	TCA->TTA, mmpL8:S690L, conserved integral membrane transport protein mmpl8, nonsynonymous	GCG->GTG, prpc:A19V, probable methylcitrate synthase prpc, nonsynonymous	CGA->TGA, unlisted gene:R73_, HYPOTHETICAL PROTEIN, nonsynonymous	GAC->GGC, dinP:D111G, possible dna-damage-inducible protein p dinp (dna polymerase v) (pol iv 2) (dna nucleotidyltransferase (dna-directed)), nonsynonymous	GAG->AAG, atsB:E566K, PROBABLE ARYLSULFATASE ATSB (ARYL-SULFATE SULPHOHYDROLASE) (SULFATASE), nonsynonymous	GCG->GCC, unlisted gene:A368A, Glutamate-Cysteine ligase, silent mutation	position not annotated	CGT->CGC, lysS:R195R, LYSYL-TRNA SYNTHETASE 1 LYSS (LYSINE--TRNA LIGASE 1) (LYSRS 1) (LYSINE TRANSLASE), silent mutation	GCG->GTG, unlisted gene:A36V, conserved hypothetical protein, nonsynonymous	CCG->CCC, rodA:P221P, PROBABLE CELL DIVISION PROTEIN RODA, silent mutation	GCC->GGC, unlisted gene:A328G, putative oxidoreductase, nitronate monooxygenase family, nonsynonymous	GTA->GAA, glnA3:V424E, PROBABLE GLUTAMINE SYNTHETASE GLNA3 (GLUTAMINE SYNTHASE) (GS-I), nonsynonymous
[truncated: 33 more columns]
