# Supplementary material for: Long-Term Residual Infection as a Source of Bovine Tuberculosis Reemergence: A Phylogenetic and Epidemiological Investigation of Recurrent Outbreaks
Source: Transbound Emerg Dis. 2025 Nov 7;2025:2446811. doi: 10.1155/tbed/2446811 (PMC12618125; doi:10.1155/tbed/2446811)
Supplement: Supporting Information 2 — Supporting Information S2: Pairwise SNP distance matrix from the most recent common ancestor (MRCA) among Mycobacterium bovis isolates. [file 2446811.f2.xlsx]

## Sheet: SNP pairwise (MRCA)
	17-010561-26_09_Cattle_ES_Outgroup	17-010561-8_09_Cattle_ES_B	17-010561-32_09_Cattle_ES_A1	17-010561-7_09_Cattle_ES_A2	17-010561-33_09_Cattle_ES_AG	21-026826-C-016-21-28_2021_Cattle_ES_D	17-010561-31_09_Cattle_ES_C	23-022998-C-055-22-12_Wild_boar_ES_wb2	22-031890-C-041-21-3_Cattle_ES_A3	21-026826-C-020-21-30_2021_Cattle_ES_A4	22-031890-C-041-21-1_Cattle_ES_A5	21-026826-C-057-20-29_2020_Wild_boar_ES_wb1	22-031890-C-046-21-3_Cattle_ES_E	22-031890-C-041-21-4_Cattle_ES_A6	22-031890-C-041-21-5_Cattle_ES_A7
17-010561-26_09_Cattle_ES_Outgroup		24	24	24	24	24	24	25	25	25	25	25	25	25	25			Outbreak 1	(2009-2012)
17-010561-8_09_Cattle_ES_B	24		5	5	8	11	11	13	12	14	13	14	14	16	20			Outbreak 2	(2020-2022)
17-010561-32_09_Cattle_ES_A1	24	5		3	8	11	11	13	12	14	13	14	14	16	20
17-010561-7_09_Cattle_ES_A2	24	5	3		8	11	11	13	12	14	13	14	14	16	20
17-010561-33_09_Cattle_ES_AG	24	8	8	8		5	5	7	6	8	7	8	8	10	14
21-026826-C-016-21-28_2021_Cattle_ES_D	24	11	11	11	5		2	7	6	8	7	8	8	10	14
17-010561-31_09_Cattle_ES_C	24	11	11	11	5	2		7	6	8	7	8	8	10	14
23-022998-C-055-22-12_Wild_boar_ES_wb2	25	13	13	13	7	7	7		1	2	1	2	2	4	8
22-031890-C-041-21-3_Cattle_ES_A3	25	12	12	12	6	6	6	1		2	1	2	2	4	8
21-026826-C-020-21-30_2021_Cattle_ES_A4	25	14	14	14	8	8	8	2	2		2	2	2	4	8
22-031890-C-041-21-1_Cattle_ES_A5	25	13	13	13	7	7	7	1	1	2		2	2	4	8
21-026826-C-057-20-29_2020_Wild_boar_ES_wb1	25	14	14	14	8	8	8	2	2	2	2		2	4	8
22-031890-C-046-21-3_Cattle_ES_E	25	14	14	14	8	8	8	2	2	2	2	2		4	8
22-031890-C-041-21-4_Cattle_ES_A6	25	16	16	16	10	10	10	4	4	4	4	4	4		4
22-031890-C-041-21-5_Cattle_ES_A7	25	20	20	20	14	14	14	8	8	8	8	8	8	4
